# Supplementary material for: Publisher Correction: Exogenously overexpressed intronic long noncoding RNAs activate host gene expression by affecting histone modification in Arabidopsis
Source: Sci Rep. 2020 Dec 23;10:22409. doi: 10.1038/s41598-020-79079-3 (PMC7758328; doi:10.1038/s41598-020-79079-3)
Supplement: Supplementary file 1 — Supplementary Data set 1. [file 41598_2020_79079_MOESM1_ESM.xlsx]

## Sheet: Sheet1
Data set 1. The expression of flowering-time related genes in wild-type and 35S-COLDAIR transgenic plants.
locus	sample_1	sample_2	value_1	value_2	log2(fold_change)	p_value	significant	Name	Short Name	Keyword	Effect on flowering time	Conditions for effect	Appears in
AT4G24540	Col-0	35S-COLDAIR	7.08762	5.41981	-0.387059	0.0422112	no	AGAMOUS-LIKE 24	AGL24	Flower development and meristem identity Flowering time integrator	Positive	SD and LD	OverviewMains targets of ABC(E)genesSpecification of flower mersitemsVernalization
AT2G13540	Col-0	35S-COLDAIR	18.1355	19.5297	0.10685	0.0712874	no	ABA HYPERSENSITIVE 1 , CAP-BINDING PROTEIN 80	ABH1, CBP80	General	Negative	SD and LD	microRNA biosynthesisFLC regulation through protein complexesGeneral processes & autonomous pathway
AT1G18450	Col-0	35S-COLDAIR	33.0615	33.9699	0.0391036	0.525785	no	ACTIN-RELATED PROTEIN 4	ARP4	General	Negative	LD [no data under SD]	FLC regulation through protein complexesGeneral processes & autonomous pathway
AT3G33520	Col-0	35S-COLDAIR	18.5856	19.7634	0.0886463	0.306901	no	ACTIN-RELATED PROTEIN 6 , SUPPRESSOR OF FRIGIDA3 , EARLY IN SHORT DAYS 1	ARP6, SUF3, ESD1	General	Negative	SD and LD	Temperature pathwayFLC regulation through protein complexesGeneral processes & autonomous pathway
AT5G48300	Col-0	35S-COLDAIR	176.822	189.968	0.103457	1.69e-05	yes	ADP GLUCOSE PYROPHOSPHORYLASE 1 , ADP-GLUCOSE PYROPHOSPHORYLASE SMALL SUBUNIT 1	ADG1, APS1	Sugar	Positive	SD and LD	Sugar pathway
AT5G13790	Col-0	35S-COLDAIR	1.45066	1.02601	-0.499658	0.276654	no	AGAMOUS-LIKE 15	AGL15	Photoperiodism, light perception and signaling	Negative	SD and LD	Time-course regulation of photoperiodic pathway
AT3G57230	Col-0	35S-COLDAIR	18.4198	18.8272	0.0315597	0.757514	no	AGAMOUS-LIKE 16	AGL16	General	Negative	LD only	General processes & autonomous pathway
AT2G22630	Col-0	35S-COLDAIR	1.66734	1.36449	-0.289183	0.503667	no	AGAMOUS-LIKE 17	AGL17	Photoperiodism, light perception and signaling	Positive	SD only	Photoperiod pathway
AT3G57390	Col-0	35S-COLDAIR	8.20073	7.12658	-0.202542	0.211781	no	AGAMOUS-LIKE 18	AGL18	Photoperiodism, light perception and signaling	Negative	SD and LD	Time-course regulation of photoperiodic pathway
AT4G22950	Col-0	35S-COLDAIR	1.37636	1.04195	-0.401576	0.505673	no	AGAMOUS-LIKE 19	AGL19	Vernalization	Positive	SD and LD	Vernalization
AT2G45650	Col-0	35S-COLDAIR	0.0277389	0.0944922	1.76829	0.435173	no	AGAMOUS-LIKE 6	AGL6	General	Positive	SD and LD	General processes & autonomous pathway
AT1G79430	Col-0	35S-COLDAIR	15.0072	16.764	0.159715	0.112763	no	ALTERED PHLOEM DEVELOPMENT, WOODY, FE	APL, WDY, FE	Photoperiodism, light perception and signaling	Positive	LD only	Photoperiod pathway
AT1G69120	Col-0	35S-COLDAIR	0.207838	0.0610867	-1.76653	0.196277	no	APETALA1	AP1	Flower development and meristem identity		None	OverviewTemperature pathwayAging pathwayPhotoperiod pathwaySugar pathwayMains targets of ABC(E)genesKinetics of ABC(E) genes expressionSpecification of flower mersitemsVernalization
AT4G36920	Col-0	35S-COLDAIR	11.3118	11.7811	0.0586533	0.574709	no	APETALA2	AP2	Flower development and meristem identity	Negative	SD and LD	Aging pathwayPhotoperiod pathwayTime-course regulation of photoperiodic pathwayMains targets of ABC(E)genesKinetics of ABC(E) genes expressionSpecification of flower mersitems
AT1G51450	Col-0	35S-COLDAIR	5.8605	6.95378	0.246774	0.059172	no	ARABIDOPSIS ASH2 RELATIVE, TRAUCO	ASH2R, TRO	General	Negative	LD [no data under SD]	FLC regulation through protein complexesGeneral processes & autonomous pathway
AT3G01090	Col-0	35S-COLDAIR	28.6484	27.3962	-0.0644783	0.317767	no	ARABIDOPSIS SNF1 KINASE HOMOLOG 10 , SNF1-RELATED PROTEIN KINASE 1.1	AKIN10, SNRK1.1	Sugar	Negative	LD [no data under SD]	Sugar pathway
AT2G27550	Col-0	35S-COLDAIR	9.68381	11.8058	0.285851	0.088711	no	ARABIDOPSIS THALIANA CENTRORADIALIS	ATC	Photoperiodism, light perception and signaling	Negative	SD and LD	Photoperiod pathway
AT1G04870	Col-0	35S-COLDAIR	19.0623	20.9252	0.13452	0.116663	no	ARABIDOPSIS THALIANA PROTEIN ARGININE METHYLTRANSFERASE 10	ATPRMT10	General	Positive	SD and LD	General processes & autonomous pathway
AT5G42400	Col-0	35S-COLDAIR	6.32952	5.69544	-0.15229	0.0698727	no	ARABIDOPSIS TRITHORAX-RELATED 7 , SET DOMAIN PROTEIN 25	ATXR7, SDG25	General	Negative	SD and LD	Time-course regulation of photoperiodic pathwayFLC regulation through protein complexesGeneral processes & autonomous pathway
AT2G37630	Col-0	35S-COLDAIR	27.1831	25.9582	-0.0665201	0.362644	no	ASYMMETRIC LEAVES 1	AS1	Photoperiodism, light perception and signaling	Positive	SD only	Hormone pathwayPhotoperiod pathwayTime-course regulation of photoperiodic pathway
AT2G45430	Col-0	35S-COLDAIR	11.518	10.7702	-0.0968379	0.414685	no	AT-HOOK MOTIF NUCLEAR-LOCALIZED PROTEIN 22	AHL22	General	Negative	SD and LD	Time-course regulation of photoperiodic pathwayGeneral processes & autonomous pathway
AT1G66650	Col-0	35S-COLDAIR	0.708042	0.528602	-0.421654	0.505825	no	AT-STUbl4	AT-STUbl4	Photoperiodism, light perception and signaling	Positive	SD and LD	Photoperiod pathway
AT1G54440	Col-0	35S-COLDAIR	10.5201	10.9948	0.0636759	0.530811	no	AtRRP6L1	RRP6L1	General	Positive	LD [no data under SD]	General processes & autonomous pathway
AT5G35910	Col-0	35S-COLDAIR	18.5034	17.84	-0.0526786	0.379056	no	AtRRP6L2	RRP6L2	General	Positive	LD [no data under SD]	General processes & autonomous pathway
AT5G60410	Col-0	35S-COLDAIR	31.6783	32.3891	0.0320129	0.517621	no	ATSIZ1	SIZ1	General	Negative	SD and LD	General processes & autonomous pathway
AT4G38960	Col-0	35S-COLDAIR	8.18633	6.75758	-0.27671	0.210502	no	B-BOX DOMAIN PROTEIN 19	BBX19	Photoperiodism, light perception and signaling	Negative	LD [no data under SD]	Photoperiod pathway
AT5G14170	Col-0	35S-COLDAIR	35.8046	37.4582	0.0651358	0.227235	no	BAF60, CHC1	BAF60, CHC1	General	Positive	LD only	General processes & autonomous pathway
AT3G23060	Col-0	35S-COLDAIR	0.0726561	0.0367617	-0.98288	0.514116	no	BMI1C	AtBMI1C	General	Positive	SD and LD	FLC regulation through protein complexesGeneral processes & autonomous pathway
AT2G46020	Col-0	35S-COLDAIR	23.3016	24.5511	0.0753575	0.0227613	no	BRAHMA, CHROMATIN REMODELING 2	BRM, CHR2	General	Negative	SD and LD	General processes & autonomous pathway
AT3G18550	Col-0	35S-COLDAIR	0.431693	0.318283	-0.439694	0.627138	no	BRANCHED 1 , TCP DOMAIN PROTEIN 18	BRC1, TCP18	Flower development and meristem identity	Negative	LD [no data under SD]	Photoperiod pathwaySpecification of flower mersitems
AT5G62040	Col-0	35S-COLDAIR	2.26864	2.75075	0.277995	0.607979	no	BROTHER OF FT	BFT	General	Negative	LD only	General processes & autonomous pathway
AT4G23100	Col-0	35S-COLDAIR	112.4	112.745	0.00442251	0.880242	no	CADMIUM SENSITIVE 2 , ROOT MERISTEMLESS 1 , GLUTAMATE-CYSTEINE LIGASE	CAD2, RML1, GSH1	General	Positive	LD [no data under SD]	General processes & autonomous pathway
AT1G50700	Col-0	35S-COLDAIR	3.45037	3.35237	-0.041571	0.804601	no	CALCIUM DEPENDENT PROTEIN KINASE 33	CPK33	Photoperiodism, light perception and signaling	Positive	LD [no data under SD]	Photoperiod pathway
AT2G17290	Col-0	35S-COLDAIR	16.2749	16.7605	0.0424131	0.549822	no	CALCIUM DEPENDENT PROTEIN KINASE 6	CPK6	Photoperiodism, light perception and signaling	Positive	LD [no data under SD]	Photoperiod pathway
AT5G44200	Col-0	35S-COLDAIR	33.1226	33.7854	0.0285855	0.742413	no	CAP-BINDING PROTEIN 20	CBP20	General	Negative	LD [no data under SD]	microRNA biosynthesisFLC regulation through protein complexesGeneral processes & autonomous pathway
AT3G60250	Col-0	35S-COLDAIR	39.0229	41.7518	0.0975141	0.263041	no	CASEIN KINASE II BETA SUBUNIT 3	CKB3	Circadian Clock	Positive	SD and LD	Circadian clock overview
AT2G44680	Col-0	35S-COLDAIR	21.1336	20.9474	-0.0127706	0.913647	no	CASEIN KINASE II BETA SUBUNIT 4	CKB4	Circadian Clock	Positive	SD only	Circadian clock overview
AT2G46830	Col-0	35S-COLDAIR	38.8124	33.1516	-0.22744	2.31e-05	yes	CIRCADIAN CLOCK ASSOCIATED 1	CCA1	Circadian Clock	Negative	SD only	Circadian clock overview
AT1G71800	Col-0	35S-COLDAIR	8.06517	8.11291	0.00851333	0.940031	no	CLEAVAGE STIMULATING FACTOR 64	CSTF64	General	Positive	LD [no data under SD]	VernalizationGeneral processes & autonomous pathway
AT1G17760	Col-0	35S-COLDAIR	9.77795	9.85146	0.0108051	0.899453	no	CLEAVAGE STIMULATING FACTOR 77	CSTF77	General	Positive	LD [no data under SD]	VernalizationGeneral processes & autonomous pathway
AT4G38680	Col-0	35S-COLDAIR	98.4878	93.9954	-0.0673545	0.108025	no	COLD SHOCK PROTEIN 2, GLYCINE RICH PROTEIN 2	CSP2, GRP2	General	Negative	SD [no data under LD]	General processes & autonomous pathway
AT5G15840	Col-0	35S-COLDAIR	0.895048	0.461111	-0.956852	0.158162	no	CONSTANS	CO	Photoperiodism, light perception and signaling	Positive	LD only	OverviewCircadian clock overviewPhotoperiod pathwayTime-course regulation of photoperiodic pathway
AT5G57660	Col-0	35S-COLDAIR	296.23	296.318	0.000427049	0.984783	no	CONSTANS-LIKE 5	COL5	Photoperiodism, light perception and signaling	Positive	SD only	Photoperiod pathway
AT3G07650	Col-0	35S-COLDAIR	4.31564	5.22192	0.275007	0.199457	no	CONSTANS-LIKE 9	COL9	Photoperiodism, light perception and signaling	Negative	LD only	Photoperiod pathway
AT2G32950	Col-0	35S-COLDAIR	18.8702	18.827	-0.00330326	0.960151	no	CONSTITUTIVE PHOTOMORPHOGENIC 1	COP1	Photoperiodism, light perception and signaling	Negative	SD and LD	Photoperiod pathwayTime-course regulation of photoperiodic pathway
AT4G08920	Col-0	35S-COLDAIR	119.529	115.568	-0.0486128	0.0540835	no	CRYPTOCHROME 1	CRY1	Photoperiodism, light perception and signaling	Positive	LD only	Photoperiod pathwayTime-course regulation of photoperiodic pathway
AT1G04400	Col-0	35S-COLDAIR	84.4582	85.5554	0.018621	0.573391	no	CRYPTOCHROME 2	CRY2	Photoperiodism, light perception and signaling	Positive	LD only	Photoperiod pathwayTime-course regulation of photoperiodic pathway
AT4G34530	Col-0	35S-COLDAIR	33.637	38.0675	0.178514	1	no	CRYPTOCHROME-INTERACTING BASIC-HELIX-LOOP-HELIX 1	CIB1	Photoperiodism, light perception and signaling	Positive	LD [no data under SD]	Photoperiod pathwayTime-course regulation of photoperiodic pathway
AT5G48560	Col-0	35S-COLDAIR	11.1756	10.9759	-0.0260111	0.787768	no	CRYPTOCHROME-INTERACTING BASIC-HELIX-LOOP-HELIX 2	CIB2	Photoperiodism, light perception and signaling	Positive	LD [no data under SD]
AT1G10120	Col-0	35S-COLDAIR	15.5469	16.6018	0.0947116	0.218088	no	CRYPTOCHROME-INTERACTING BASIC-HELIX-LOOP-HELIX 4	CIB4	Photoperiodism, light perception and signaling	Positive	LD [no data under SD]
AT1G26260	Col-0	35S-COLDAIR	4.88092	3.89687	-0.324838	0.132982	no	CRYPTOCHROME-INTERACTING BASIC-HELIX-LOOP-HELIX 5	CIB5	Photoperiodism, light perception and signaling	Positive	LD [no data under SD]
AT1G26830	Col-0	35S-COLDAIR	34.8467	34.0582	-0.0330198	0.476739	no	CULLIN 3A	CUL3A	Vernalization	Positive	LD [no data under SD]	Vernalization
AT5G46210	Col-0	35S-COLDAIR	43.3845	44.0554	0.0221383	0.581906	no	CULLIN 4	CUL4	General	Negative	SD only	Time-course regulation of photoperiodic pathwayGeneral processes & autonomous pathway
AT2G23380	Col-0	35S-COLDAIR	9.34504	10.5514	0.175167	0.0285121	no	CURLY LEAF , SETDOMAIN GROUP 1	CLF, SDG1	General Vernalization	Negative	SD and LD	Time-course regulation of photoperiodic pathwayMains targets of ABC(E)genesFLC regulation through protein complexesGeneral processes & autonomous pathway
AT5G64960	Col-0	35S-COLDAIR	39.7059	38.6943	-0.0372307	0.496038	no	CYCLIN-DEPENDENT KINASE C;2	CDKC;2	General	Positive	LD [no data under SD]	VernalizationGeneral processes & autonomous pathway
AT5G62430	Col-0	35S-COLDAIR	27.5437	22.7375	-0.276645	0.00104993	yes	CYCLING DOF FACTOR 1	CDF1	Photoperiodism, light perception and signaling	Negative	LD only	Photoperiod pathwayTime-course regulation of photoperiodic pathway
AT5G39660	Col-0	35S-COLDAIR	7.82208	6.62737	-0.239115	0.153892	no	CYCLING DOF FACTOR 2	CDF2	Photoperiodism, light perception and signaling	Negative	SD and LD	Photoperiod pathwayTime-course regulation of photoperiodic pathway
AT3G47500	Col-0	35S-COLDAIR	39.3264	29.9821	-0.391395	3.25e-11	yes	CYCLING DOF FACTOR 3	CDF3	Photoperiodism, light perception and signaling	Negative	SD only	Photoperiod pathwayTime-course regulation of photoperiodic pathway
AT2G34140	Col-0	35S-COLDAIR	1.13483	1.3307	0.229701	0.603495	no	CYCLING DOF FACTOR 4	CDF4	Photoperiodism, light perception and signaling	Negative	LD only
AT1G69570	Col-0	35S-COLDAIR	4.29205	3.10973	-0.464876	0.0295054	no	CYCLING DOF FACTOR 5	CDF5	Photoperiodism, light perception and signaling	Negative	SD and LD
AT3G19140	Col-0	35S-COLDAIR	0	0	0	1	no	DAY NEUTRAL FLOWERING	DNF	Photoperiodism, light perception and signaling	Negative	SD only	Photoperiod pathwayTime-course regulation of photoperiodic pathway
AT4G10180	Col-0	35S-COLDAIR	30.7403	30.5593	-0.00852264	0.886584	no	DE-ETIOLATED 1 , FUSCA 2	DET1, FUS2	General Photoperiodism, light perception and signaling	Negative	SD only	General processes & autonomous pathway
AT1G01040	Col-0	35S-COLDAIR	9.92467	9.17129	-0.113895	0.0772295	no	DICER-LIKE 1	DCL1	General	Positive	SD and LD	microRNA biosynthesisGeneral processes & autonomous pathway
AT3G43920	Col-0	35S-COLDAIR	4.12039	4.04285	-0.0274089	0.776179	no	DICER-LIKE 3	DCL3	General	Positive	SD and LD	General processes & autonomous pathway
AT5G20320	Col-0	35S-COLDAIR	6.14207	6.76342	0.139029	0.0497269	no	DICER-LIKE 4	DCL4	General	Positive	SD and LD	General processes & autonomous pathway
AT3G44110	Col-0	35S-COLDAIR	124.906	123.413	-0.0173518	0.567661	no	DNAJ HOMOLOG 3	ATJ3	General	Positive	SD and LD	General processes & autonomous pathway
AT4G22140	Col-0	35S-COLDAIR	22.5945	22.9874	0.0248701	0.778934	no	EARLY BOLTING IN SHORT DAYS	EBS	Photoperiodism, light perception and signaling	Negative	SD and LD	Time-course regulation of photoperiodic pathway
AT2G25930	Col-0	35S-COLDAIR	15.4043	16.4032	0.0906498	0.177078	no	EARLY FLOWERING 3	ELF3	Circadian Clock Photoperiodism, light perception and signaling	Negative	SD and LD	Temperature pathwayCircadian clock overviewPhotoperiod pathway
AT2G40080	Col-0	35S-COLDAIR	13.2715	15.3637	0.211186	0.274838	no	EARLY FLOWERING 4	ELF4	Circadian Clock Photoperiodism, light perception and signaling	Negative	SD and LD	Temperature pathwayCircadian clock overviewPhotoperiod pathway
AT5G04240	Col-0	35S-COLDAIR	9.8862	9.86759	-0.00271934	0.966946	no	EARLY FLOWERING 6	ELF6	General	Negative	SD and LD	Time-course regulation of photoperiodic pathwayGeneral processes & autonomous pathway
AT1G79730	Col-0	35S-COLDAIR	18.9773	19.5187	0.0405796	0.570903	no	EARLY FLOWERING 7	ELF7	General	Negative	SD and LD	FLC regulation through protein complexesGeneral processes & autonomous pathway
AT2G06210	Col-0	35S-COLDAIR	16.4237	16.3619	-0.00544284	0.922571	no	EARLY FLOWERING 8, VERNALIZATION INDEPENDENCE 6	ELF8, VIP6	General	Negative	SD and LD	FLC regulation through protein complexesGeneral processes & autonomous pathway
AT1G77300	Col-0	35S-COLDAIR	13.9435	14.1615	0.0223846	0.632615	no	EARLY FLOWERING IN SHORT DAYS , SET DOMAIN GROUP 8	EFS, SDG8	General	Negative	SD and LD	Time-course regulation of photoperiodic pathwayFLC regulation through protein complexesGeneral processes & autonomous pathway
AT2G03500	Col-0	35S-COLDAIR	3.79172	4.31699	0.187172	0.285698	no	EARLY FLOWERING MYB FLOWERING	EFM	Ambient temperature	Negative	SD and LD	Temperature pathway
AT4G15880	Col-0	35S-COLDAIR	16.2142	16.7538	0.0472323	0.553516	no	EARLY IN SHORT DAYS 4	ESD4	General	Negative	SD and LD	General processes & autonomous pathway
AT2G39810	Col-0	35S-COLDAIR	14.3687	14.5517	0.0182589	0.774171	no	EARLY IN SHORT DAYS 6, HIGH EXPRESSION OF OSMOTICALLY RESPONSIVE GENES 1	ESD6, HOS1	Photoperiodism, light perception and signaling	Positive	SD and LD	Photoperiod pathwayTime-course regulation of photoperiodic pathway
AT1G08260	Col-0	35S-COLDAIR	6.21349	6.29501	0.018805	0.778334	no	EARLY IN SHORT DAYS 7 , TILTED 1 , ABA OVERLY SENSITIVE 4	ESD7, TIL1, ABO4	General	Negative	SD and LD	General processes & autonomous pathway
AT5G11530	Col-0	35S-COLDAIR	8.93091	8.6554	-0.0452052	0.5266	no	EMBRYONIC FLOWER 1	EMF1	General	Negative	SD and LD	Mains targets of ABC(E)genesFLC regulation through protein complexesGeneral processes & autonomous pathway
AT5G51230	Col-0	35S-COLDAIR	16.8262	17.3892	0.0474807	0.504903	no	EMBRYONIC FLOWER 2, CYTOKININ RESISTANT 1	EMF2, CYR1	General	Negative	SD and LD	Mains targets of ABC(E)genesFLC regulation through protein complexesGeneral processes & autonomous pathway
AT5G23150	Col-0	35S-COLDAIR	11.7518	12.7798	0.120982	0.0267315	no	ENHANCER OF AG-4 2	HUA2	General	Negative	SD and LD	General processes & autonomous pathway
AT4G16280	Col-0	35S-COLDAIR	10.5791	10.9584	0.050827	0.595097	no	FCA	FCA	Ambient temperature General	Positive	SD and LD	Temperature pathwayAging pathwayVernalizationGeneral processes & autonomous pathway
AT4G35900	Col-0	35S-COLDAIR	2.48105	2.719	0.132123	0.597008	no	FD	FD	Photoperiodism, light perception and signaling	Positive	LD only	OverviewTemperature pathwayHormone pathwayAging pathwayPhotoperiod pathwaySugar pathwayMains targets of ABC(E)genesSpecification of flower mersitemsVernalization
AT2G17770	Col-0	35S-COLDAIR	1.46915	1.36024	-0.111113	0.852536	no	FD PARALOG, BASIC REGION/LEUCINE ZIPPER MOTIF 27	FDP, BZIP27	Photoperiodism, light perception and signaling	Positive	LD [no data under SD]	Temperature pathwayHormone pathwayAging pathwayPhotoperiod pathwaySugar pathway
AT3G20740	Col-0	35S-COLDAIR	13.4536	13.5759	0.0130592	0.895641	no	FERTILIZATION-INDEPENDENT ENDOSPERM 1 , FERTILIZATION INDEPENDENT SEED 3	FIE1, FIS3	General	Negative	LD [no data under SD]	Mains targets of ABC(E)genesFLC regulation through protein complexesGeneral processes & autonomous pathway
AT2G21070	Col-0	35S-COLDAIR	5.76739	6.86097	0.250496	0.107806	no	FIONA 1	FIO1	Circadian Clock	Negative	SD and LD	Circadian clock overview
AT1G68050	Col-0	35S-COLDAIR	4.12577	4.85689	0.23537	0.103672	no	FLAVIN-BINDING, KELCH REPEAT, F BOX 1 , ADAGIO 3	FKF1, ADO3	Photoperiodism, light perception and signaling	Positive	SD only	Circadian clock overviewPhotoperiod pathwayTime-course regulation of photoperiodic pathway
AT2G30120	Col-0	35S-COLDAIR	9.1053	7.11343	-0.356161	0.108267	no	FLC EXPRESSOR	FLX	Vernalization	Negative	SD and LD	FLC regulation through protein complexes
AT1G35460	Col-0	35S-COLDAIR	16.5835	17.0596	0.0408355	0.707181	no	FLOWERING BHLH 1	FBH1	Photoperiodism, light perception and signaling	Positive	SD and LD	Photoperiod pathwayTime-course regulation of photoperiodic pathway
AT4G09180	Col-0	35S-COLDAIR	14.4106	14.0874	-0.0327156	0.784959	no	FLOWERING BHLH 2	FBH2	Photoperiodism, light perception and signaling	Positive	SD and LD	Photoperiod pathwayTime-course regulation of photoperiodic pathway
AT1G51140	Col-0	35S-COLDAIR	26.5171	23.7251	-0.160512	0.0242653	no	FLOWERING BHLH 3 , ABA-RESPONSIVE KINASE SUBSTRATE 1 , BASIC HELIX-LOOP-HELIX 122	FBH3, AKS1, BHLH122	Photoperiodism, light perception and signaling	Positive	SD and LD	Photoperiod pathwayTime-course regulation of photoperiodic pathway
AT2G42280	Col-0	35S-COLDAIR	10.0283	11.0075	0.134407	0.251603	no	FLOWERING BHLH 4, ABA-RESPONSIVE KINASE SUBSTRATE 3	FBH4, AKS3	Photoperiodism, light perception and signaling	Positive	SD and LD	Photoperiod pathwayTime-course regulation of photoperiodic pathway
AT5G10140	Col-0	35S-COLDAIR	1.26741	36.1865	4.8355	0	yes	FLOWERING LOCUS C, AGAMOUS-LIKE 25, FLOWERING LOCUS F	FLC, AGL25, FLF	Flowering time integrator	Negative	SD and LD	OverviewPhotoperiod pathwayVernalizationFLC regulation during a cold period
AT3G10390	Col-0	35S-COLDAIR	8.77383	9.71379	0.146828	0.0961656	no	FLOWERING LOCUS D , REDUCED SYSTEMIC IMMUNITY 1	FLD, RSI1	General	Positive	SD and LD	FLC regulation through protein complexesGeneral processes & autonomous pathway
AT3G04610	Col-0	35S-COLDAIR	26.0644	27.0995	0.0561869	0.350046	no	FLOWERING LOCUS KH DOMAIN	FLK	General	Positive	SD and LD	General processes & autonomous pathway
AT1G77080	Col-0	35S-COLDAIR	30.7061	33.193	0.112354	0.396696	no	FLOWERING LOCUS M, MADS AFFECTING FLOWERING 1, AGAMOUS-LIKE 27	FLM, MAF1, AGL27	Ambient temperature Vernalization	Negative	SD and LD	OverviewTemperature pathwayFLC regulation during a cold period
AT1G65480	Col-0	35S-COLDAIR	0.584477	0.253114	-1.20736	0.191182	no	FLOWERING LOCUS T	FT	Flowering time integrator	Positive	SD and LD	OverviewTemperature pathwayHormone pathwayAging pathwayCircadian clock overviewPhotoperiod pathwayTime-course regulation of photoperiodic pathwaySugar pathwaySpecification of flower mersitemsVernalization
AT5G24860	Col-0	35S-COLDAIR	0.341654	0.250033	-0.450416	0.717818	no	FLOWERING PROMOTING FACTOR 1	FPF1	Hormones	Positive	SD and LD	Hormone pathway
AT4G25530	Col-0	35S-COLDAIR	0.0595912	0.0511193	-0.221232	0.852619	no	FLOWERING WAGENINGEN, HOMEODOMAIN GLABROUS 6	FWA, HDG6	General	Positive	SD and LD	General processes & autonomous pathway
AT5G61920	Col-0	35S-COLDAIR	4.22021	4.34793	0.0430111	0.840664	no	FLX-LIKE 4, FLOWERING LOCUS C EXPRESSOR-LIKE 4	FLX4, FLL4	Vernalization	Negative	SD and LD	FLC regulation through protein complexes
AT2G43410	Col-0	35S-COLDAIR	13.6451	13.0457	-0.0648107	0.473517	no	FPA	FPA	General	Positive	SD and LD	VernalizationGeneral processes & autonomous pathway
AT4G00650	Col-0	35S-COLDAIR	4.93358	4.4435	-0.15094	0.300459	no	FRIGIDA	FRI	Vernalization	Negative	SD and LD	FLC regulation through protein complexesFLC regulation during a cold period
AT5G16320	Col-0	35S-COLDAIR	4.47994	4.6251	0.0460032	0.792143	no	FRIGIDA LIKE 1, SUPPRESSOR OF FRI 8	FRL1, SUF8	Vernalization	Negative	SD and LD	FLC regulation through protein complexes
AT1G31814	Col-0	35S-COLDAIR	4.60838	4.46992	-0.0440119	0.773081	no	FRIGIDA LIKE 2	FRL2	Vernalization	Negative	None	FLC regulation through protein complexes
AT2G33835	Col-0	35S-COLDAIR	6.24782	5.33809	-0.227028	0.0629955	no	FRIGIDA-ESSENTIAL 1	FES1	Vernalization	Negative	SD and LD	FLC regulation through protein complexes
AT5G60910	Col-0	35S-COLDAIR	2.75622	0.968723	-1.50854	7.19e-05	yes	FRUITFULL, AGAMOUS-LIKE 8	FUL, AGL8	Flower development and meristem identity Flowering time integrator	Positive	SD and LD	OverviewTemperature pathwayAging pathwayPhotoperiod pathwaySugar pathwayVernalization
AT5G06850	Col-0	35S-COLDAIR	7.01628	7.14752	0.0267356	0.772677	no	FT-INTERACTING PROTEIN 1	FTIP1	Photoperiodism, light perception and signaling	Positive	LD only	Photoperiod pathway
AT2G19520	Col-0	35S-COLDAIR	40.9874	42.005	0.0353815	0.4852	no	FVE , MULTICOPY SUPPRESSOR OF IRA1 4	FVE, MSI4	General	Positive	SD and LD	Temperature pathwayFLC regulation through protein complexesGeneral processes & autonomous pathway
AT5G13480	Col-0	35S-COLDAIR	8.54326	9.17708	0.10325	0.359805	no	FY	FY	General	Positive	SD and LD	VernalizationGeneral processes & autonomous pathway
AT3G05120	Col-0	35S-COLDAIR	20.1917	23.2471	0.203286	0.00585292	no	GA INSENSITIVE DWARF 1A	GID1A	Hormones	Positive	SD and LD	Hormone pathwayGibberellin metabolismGibberellin receptorsAging pathwayPhotoperiod pathway
AT3G63010	Col-0	35S-COLDAIR	5.32674	5.86429	0.138705	0.320142	no	GA INSENSITIVE DWARF 1B	GID1B	Hormones	Positive	SD and LD	Hormone pathwayGibberellin receptorsAging pathwayPhotoperiod pathway
AT5G27320	Col-0	35S-COLDAIR	19.5643	16.964	-0.205753	0.012447	no	GA INSENSITIVE DWARF 1C	GID1C	Hormones	Positive	SD and LD	Hormone pathwayGibberellin receptorsAging pathwayPhotoperiod pathway
AT4G02780	Col-0	35S-COLDAIR	0.225541	0.17348	-0.378621	0.537294	no	GA REQUIRING 1	GA1	Hormones	Positive	SD and LD	Hormone pathway
AT1G79460	Col-0	35S-COLDAIR	9.6322	9.96174	0.0485322	0.577032	no	GA REQUIRING 2 , ARABIDOPSIS THALIANA ENT-KAURENE SYNTHASE 1	GA2, ATKS1	Hormones	Positive	SD and LD	Hormone pathway
AT3G02885	Col-0	35S-COLDAIR	12.3376	16.4381	0.413978	0.0282414	no	GAST1 PROTEIN HOMOLOG 5	GASA5	Hormones	Negative	SD and LD	Hormone pathway
AT1G14920	Col-0	35S-COLDAIR	51.7496	55.9282	0.11203	0.00688063	no	GIBBERELLIC ACID INSENSITIVE, RESTORATION ON GROWTH ON AMMONIA 2	GAI, RGA2	Hormones	Positive	SD and LD (ox)	Hormone pathwayGibberellin metabolismGibberellin receptorsAging pathwayPhotoperiod pathway
AT1G78440	Col-0	35S-COLDAIR	1.72292	1.73612	0.0110143	0.972983	no	GIBBERELLIN 2-OXIDASE 1	GA2ox1	Hormones	Negative	SD and LD	Hormone pathwayPhotoperiod pathway
AT1G30040	Col-0	35S-COLDAIR	1.63029	2.169	0.4119	0.172216	no	GIBBERELLIN 2-OXIDASE 2	GA2ox2	Hormones	Negative	SD and LD	Hormone pathwayPhotoperiod pathway
AT2G34555	Col-0	35S-COLDAIR	0.0525367	0.065366	0.315214	0.865886	no	GIBBERELLIN 2-OXIDASE 3	GA2ox3	Hormones	Negative	SD and LD	Hormone pathwayPhotoperiod pathway
AT1G47990	Col-0	35S-COLDAIR	0.35221	0.840029	1.254	0.082871	no	GIBBERELLIN 2-OXIDASE 4	GA2ox4	Hormones	Negative	SD and LD	Hormone pathwayPhotoperiod pathway
AT1G02400	Col-0	35S-COLDAIR	3.25355	2.70148	-0.268263	0.251916	no	GIBBERELLIN 2-OXIDASE 6	GA2ox6	Hormones	Negative	SD and LD	Hormone pathwayPhotoperiod pathway
AT1G50960	Col-0	35S-COLDAIR	0.0309699	0.139719	2.17359	0.325354	no	GIBBERELLIN 2-OXIDASE 7	GA2ox7	Hormones	Negative	SD and LD	Hormone pathwayPhotoperiod pathway
AT4G21200	Col-0	35S-COLDAIR	0.793986	0.719027	-0.143068	0.79241	no	GIBBERELLIN 2-OXIDASE 8	GA2ox8	Hormones	Negative	SD and LD	Hormone pathwayPhotoperiod pathway
AT4G25420	Col-0	35S-COLDAIR	1.87623	1.50627	-0.316863	0.321991	no	GIBBERELLIN 20-OXIDASE 1	GA20ox1	Hormones	Positive	SD and LD	Hormone pathwayGibberellin metabolismPhotoperiod pathway
AT5G51810	Col-0	35S-COLDAIR	3.12902	3.59127	0.198783	0.354249	no	GIBBERELLIN 20-OXIDASE 2	GA20ox2	Hormones	Positive	SD only	Hormone pathwayGibberellin metabolismPhotoperiod pathway
AT5G07200	Col-0	35S-COLDAIR	0.0812311	0.100693	0.309856	0.796412	no	GIBBERELLIN 20-OXIDASE 3	GA20OX3	Hormones	Positive	SD and LD	Hormone pathwayGibberellin metabolismPhotoperiod pathway
AT1G15550	Col-0	35S-COLDAIR	7.7408	8.83854	0.191325	0.191609	no	GIBBERELLIN 3-OXIDASE 1	GA3OX1	Hormones	Positive	LD [no data under SD]	Hormone pathwayGibberellin metabolismPhotoperiod pathway
AT1G80340	Col-0	35S-COLDAIR	0.602114	0.641367	0.0911138	0.877351	no	GIBBERELLIN 3-OXIDASE 2	GA3OX2	Hormones	Positive	LD [no data under SD]	Hormone pathwayGibberellin metabolismPhotoperiod pathway
AT1G22770	Col-0	35S-COLDAIR	22.1414	25.9011	0.226266	1.41e-07	yes	GIGANTEA	GI	Circadian Clock Photoperiodism, light perception and signaling	Positive	LD only	OverviewAging pathwayCircadian clock overviewPhotoperiod pathwayTime-course regulation of photoperiodic pathwaySugar pathway
AT5G63960	Col-0	35S-COLDAIR	6.90005	7.03013	0.0269429	0.757669	no	GIGANTEA SUPPRESSOR 5, EMBRYO DEFECTIVE 2780	GIS5, EMB2780	General	Negative	SD and LD	General processes & autonomous pathway
AT2G21660	Col-0	35S-COLDAIR	416.784	462.606	0.150483	3.45e-07	yes	GLYCINE-RICH RNA-BINDING PROTEIN 7, COLD, CIRCADIAN RHYTHM, AND RNA BINDING 2	GRP7, CCR2	General	Positive	SD and LD	General processes & autonomous pathway
AT2G20570	Col-0	35S-COLDAIR	91.9325	87.8097	-0.0661954	0.0804745	no	GOLDEN2-LIKE 1, GBFS PRO-RICH REGION-INTERACTING FACTOR 1	GLK1, GPRI1	General	Negative	SD and LD	General processes & autonomous pathway
AT5G44190	Col-0	35S-COLDAIR	129.577	116.16	-0.157703	7.97e-06	yes	GOLDEN2-LIKE 2	GLK2	General	Negative	SD and LD	General processes & autonomous pathway
AT4G29130	Col-0	35S-COLDAIR	33.0914	30.0953	-0.13692	0.0137393	no	HEXOKINASE 1, GLUCOSE INSENSITIVE 2	HXK1, GIN2	Sugar	Positive	SD only	Aging pathwaySugar pathway
AT5G64610	Col-0	35S-COLDAIR	23.9236	23.3703	-0.0337595	0.657468	no	HISTONE ACETYLTRANSFERASE OF THE MYST FAMILY 1	HAM1	General	Negative	SD and LD	General processes & autonomous pathway
AT5G09740	Col-0	35S-COLDAIR	10.8052	10.5176	-0.038931	0.731602	no	HISTONE ACETYLTRANSFERASE OF THE MYST FAMILY 2, HISTONE ACETYLTRANSFERASE OF THE GNAT/MYST SUPERFAMILY 5, HISTONE ACETYLTRANSFERASE OF THE CBP FAMILY 11	HAM2, HAG5, HAC11	General	Negative	SD and LD	General processes & autonomous pathway
AT5G61060	Col-0	35S-COLDAIR	16.6953	17.2088	0.043702	0.524244	no	HISTONE DEACETYLASE 5	HDA5	General	Positive	SD and LD	FLC regulation through protein complexesGeneral processes & autonomous pathway
AT5G63110	Col-0	35S-COLDAIR	14.2188	15.038	0.0808167	0.366159	no	HISTONE DEACETYLASE 6, RNA-MEDIATED TRANSCRIPTIONAL SILENCING 1	HDA6, RTS1	General	Positive	SD and LD	FLC regulation through protein complexesGeneral processes & autonomous pathway
AT3G44680	Col-0	35S-COLDAIR	10.5029	11.0388	0.0717945	0.498391	no	HISTONE DEACETYLASE 9	HDA9	General	Negative	SD only	General processes & autonomous pathway
AT3G54560	Col-0	35S-COLDAIR	56.8727	59.4503	0.0639475	0.460833	no	HISTONE H2A 11	HTA11	General	Negative	SD and LD	General processes & autonomous pathway
AT2G38810	Col-0	35S-COLDAIR	20.2614	18.1788	-0.156479	0.469159	no	HISTONE H2A 8	HTA8	General	Negative	SD and LD	General processes & autonomous pathway
AT1G52740	Col-0	35S-COLDAIR	179.114	177.698	-0.0114497	0.791338	no	HISTONE H2A 9	HTA9	General	Negative	SD and LD	General processes & autonomous pathway
AT2G44950	Col-0	35S-COLDAIR	10.5974	11.5646	0.126003	0.074095	no	HISTONE MONO-UBIQUITINATION 1	HUB1	General	Negative	SD and LD	FLC regulation through protein complexesGeneral processes & autonomous pathway
AT1G55250	Col-0	35S-COLDAIR	15.2692	14.568	-0.0678174	0.596226	no	HISTONE MONO-UBIQUITINATION 2	HUB2	General	Negative	SD and LD	FLC regulation through protein complexesGeneral processes & autonomous pathway
AT5G40490	Col-0	35S-COLDAIR	14.0365	13.8531	-0.0189674	0.84033	no	HLP1	HLP1	General	Positive	SD and LD	VernalizationGeneral processes & autonomous pathway
AT4G32980	Col-0	35S-COLDAIR	17.7811	17.2678	-0.0422608	0.54565	no	HOMEOBOX GENE 1	ATH1	Hormones	Negative	SD only
AT4G40060	Col-0	35S-COLDAIR	70.5706	58.4159	-0.272705	4.36e-09	yes	HOMEOBOX PROTEIN 16 , ARABIDOPSIS THALIANA HOMEOBOX PROTEIN 16	HB16, ATHB16	Photoperiodism, light perception and signaling	Negative	LD only
AT5G45600	Col-0	35S-COLDAIR	18.1013	16.4491	-0.138083	0.245554	no	HOMOLOG OF YEAST YAF9 A, TBP-ASSOCIATED FACTOR 14B, GLIOMAS 41	YAF9A, TAF14B, GAS41	General	Negative	SD and LD	FLC regulation through protein complexesGeneral processes & autonomous pathway
AT2G31650	Col-0	35S-COLDAIR	3.99429	4.11728	0.0437514	0.707303	no	HOMOLOGUE OF TRITHORAX 1 , SET DOMAIN PROTEIN 27	ATX1, SDG27	General	Negative	SD and LD	Time-course regulation of photoperiodic pathwayMains targets of ABC(E)genesFLC regulation through protein complexesGeneral processes & autonomous pathway
AT2G48160	Col-0	35S-COLDAIR	20.3028	21.7534	0.0995638	0.0196639	no	HUA2 LIKE 2	HULK2	General	Positive	LD [no data under SD]	General processes & autonomous pathway
AT3G63070	Col-0	35S-COLDAIR	13.4168	13.8882	0.0498203	0.362545	no	HUA2 LIKE 3	HULK3	General	Positive	LD [no data under SD]	General processes & autonomous pathway
AT3G49660	Col-0	35S-COLDAIR	4.57057	4.07634	-0.165101	0.383678	no	HUMAN WDR5 HOMOLOG A	WDR5A	Vernalization	Negative	LD [no data under SD]	FLC regulation through protein complexes
AT5G44160	Col-0	35S-COLDAIR	2.99235	3.36277	0.16837	0.384861	no	INDETERMINATE DOMAIN 8, NUTCRACKER	IDD8, NUC	Sugar	Positive	SD and LD	Sugar pathway
AT3G26744	Col-0	35S-COLDAIR	43.9995	44.1809	0.00593561	0.925978	no	INDUCER OF CBF EXPRESSION 1 , SCREAM	ICE1, SCRM	Vernalization	Negative	SD and LD	Vernalization
AT3G57300	Col-0	35S-COLDAIR	23.0598	23.1589	0.00618381	0.876648	no	INOSITOL REQUIRING 80	INO80	General	Positive	SD and LD	General processes & autonomous pathway
AT4G20400	Col-0	35S-COLDAIR	19.885	20.1416	0.0184913	0.745475	no	JUMONJI 14 , PKDM7B , JUMONJI 4	JMJ14, PKDM7B, JMJ4	General	Negative	SD and LD	Time-course regulation of photoperiodic pathwayGeneral processes & autonomous pathway
AT3G20810	Col-0	35S-COLDAIR	1.03413	1.00784	-0.03715	0.922263	no	JUMONJI 30	JMJ30	General	Negative	SD and LD	Temperature pathwayTime-course regulation of photoperiodic pathwayGeneral processes & autonomous pathway
AT3G45880	Col-0	35S-COLDAIR	0.808867	0.962954	0.251564	0.45937	no	JUMONJI 32, JUMONJI DOMAIN CONTAINING 5	JMJ32, JMJD5	General	Negative	SD and LD	General processes & autonomous pathway
AT2G34880	Col-0	35S-COLDAIR	0.0196072	0.0456074	1.21788	0.478849	no	JUMONJI DOMAIN-CONTAINING PROTEIN 15, MATERNAL EFFECT EMBRYO ARREST 27	JMJ15, MEE27	General	Negative	SD and LD	General processes & autonomous pathway
AT1G01060	Col-0	35S-COLDAIR	11.3637	7.06417	-0.685844	2.81e-09	yes	LATE ELONGATED HYPOCOTYL	LHY	Circadian Clock Photoperiodism, light perception and signaling	Negative	SD only	Circadian clock overview
AT5G48890	Col-0	35S-COLDAIR	0	0	0	1	no	LATE FLOWERING	LATE	Photoperiodism, light perception and signaling	Negative	LD [no data under SD]	Photoperiod pathway
AT5G61850	Col-0	35S-COLDAIR	0.242133	0	-1.8e+307	0.00971905	no	LEAFY	LFY	Flower development and meristem identity Flowering time integrator	Positive	SD and LD	OverviewTemperature pathwayHormone pathwayAging pathwayPhotoperiod pathwaySugar pathwayMains targets of ABC(E)genesKinetics of ABC(E) genes expressionSpecification of flower mersitemsVernalization
AT4G00830	Col-0	35S-COLDAIR	38.2889	38.5871	0.0111953	0.85815	no	LHP1-INTERACTING FACTOR	LIF2	General	Negative	SD and LD	FLC regulation through protein complexesGeneral processes & autonomous pathway
AT1G12910	Col-0	35S-COLDAIR	23.1941	25.5562	0.139916	0.0793196	no	LIGHT-REGULATED WD 1, ANTHOCYANIN11	LWD1, ATAN11	Circadian Clock	Negative	SD and LD	Circadian clock overview
AT3G26640	Col-0	35S-COLDAIR	14.8725	11.8223	-0.331139	0.00450021	no	LIGHT-REGULATED WD 2	LWD2	Circadian Clock	Negative	SD and LD	Circadian clock overview
AT2G46260	Col-0	35S-COLDAIR	28.518	27.0822	-0.0745293	0.212207	no	LIGHT-RESPONSE BTB 1	LRB1	Vernalization	Positive	SD and LD	Vernalization
AT3G61600	Col-0	35S-COLDAIR	53.0073	53.9021	0.024151	0.695838	no	LIGHT-RESPONSE BTB 2, POZ/BTB CONTAININ G-PROTEIN 1	LRB2, POB1	Vernalization	Positive	SD and LD	Vernalization
AT2G18915	Col-0	35S-COLDAIR	10.7005	10.4086	-0.0399054	0.668444	no	LOV KELCH PROTEIN 2	LKP2	Circadian Clock Photoperiodism, light perception and signaling	Positive	LD only	Circadian clock overviewPhotoperiod pathway
AT1G62830	Col-0	35S-COLDAIR	6.82634	7.55114	0.145581	0.140892	no	LSD1-LIKE 1	LDL1	General	Positive	SD [no data under LD]	Time-course regulation of photoperiodic pathwayGeneral processes & autonomous pathway
AT3G13682	Col-0	35S-COLDAIR	1.68323	1.64703	-0.0313623	0.890775	no	LSD1-LIKE 2	LDL2	General	Positive	SD [no data under LD]	Time-course regulation of photoperiodic pathwayGeneral processes & autonomous pathway
AT4G02560	Col-0	35S-COLDAIR	11.0736	11.8892	0.102521	0.312614	no	LUMINIDEPENDENS	LD	General	Positive	SD and LD	General processes & autonomous pathway
AT3G46640	Col-0	35S-COLDAIR	12.9943	18.8591	0.537381	6.97e-05	yes	LUX ARRHYTHMO, PHYTOCLOCK 1	LUX, PCL1	Circadian Clock	Negative	SD and LD	Temperature pathwayCircadian clock overview
AT5G65050	Col-0	35S-COLDAIR	33.2041	29.4331	-0.173924	0.0689373	no	MADS AFFECTING FLOWERING 2 , AGAMOUS-LIKE 31	MAF2, AGL31	Ambient temperature	Negative	SD and LD	Temperature pathwayFLC regulation during a cold period
AT5G65060	Col-0	35S-COLDAIR	10.807	9.71635	-0.153481	0.449558	no	MADS AFFECTING FLOWERING 3 , AGAMOUS-LIKE 70	MAF3, AGL70	Vernalization	Negative	SD and LD	FLC regulation during a cold period
AT5G65070	Col-0	35S-COLDAIR	1.64411	2.34579	0.512765	0.218039	no	MADS AFFECTING FLOWERING 4 , AGAMOUS-LIKE 69	MAF4, AGL69	Vernalization	Negative	SD and LD	FLC regulation during a cold period
AT5G65080	Col-0	35S-COLDAIR	1.19811	2.10867	0.81557	0.0543535	no	MADS AFFECTING FLOWERING 5 , AGAMOUS-LIKE 68	MAF5, AGL68	Vernalization	Negative	SD only	FLC regulation during a cold period
AT4G00450	Col-0	35S-COLDAIR	12.9539	14.0039	0.112433	0.00881873	no	MEDIATOR 12, CENTER CITY, CRYPTIC PRECOCIOUS	MED12, CCT, CRP	General	Positive	LD only	General processes & autonomous pathway
AT1G55325	Col-0	35S-COLDAIR	9.77872	10.636	0.121234	0.0677855	no	MEDIATOR 13, GRAND CENTRAL, MACCHI-BOU 2	MED13, GCT, MAB2	General	Positive	LD only	General processes & autonomous pathway
AT4G04920	Col-0	35S-COLDAIR	9.32775	10.073	0.110888	0.215124	no	MEDIATOR 16, SENSITIVE TO FREEZING 6	MED16, SFR6	General	Positive	LD [no data under SD]	General processes & autonomous pathway
AT2G22370	Col-0	35S-COLDAIR	8.92382	9.31424	0.0617763	0.709442	no	MEDIATOR 18	MED18	General	Positive	SD and LD	General processes & autonomous pathway
AT3G01460	Col-0	35S-COLDAIR	7.55992	7.26105	-0.0581932	0.319669	no	METHYL-CPG-BINDING DOMAIN 9	MBD9	General	Negative	LD [no data under SD]	General processes & autonomous pathway
AT2G25095	Col-0	35S-COLDAIR	0	0	0	1	no	MICRORNA156A	MIR156A	Aging	Negative	SD and LD	OverviewHormone pathwayAging pathwaySugar pathway
AT4G30972	Col-0	35S-COLDAIR	0	0	0	1	no	MICRORNA156B	MIR156B	Aging	Negative	SD and LD	OverviewHormone pathwayAging pathwaySugar pathway
AT4G31877	Col-0	35S-COLDAIR	2.25314	2.34579	0.0581421	0.87299	no	MICRORNA156C	MIR156C	Aging	Negative	SD and LD	OverviewHormone pathwayAging pathwaySugar pathway
AT5G10945	Col-0	35S-COLDAIR	0	0	0	1	no	MICRORNA156D	MIR156D	Aging	Negative	SD and LD	OverviewHormone pathwayAging pathwaySugar pathway
AT5G11977	Col-0	35S-COLDAIR	0	0	0	1	no	MICRORNA156E	MIR156E	Aging	Negative	SD and LD	OverviewHormone pathwayAging pathwaySugar pathway
AT5G26147	Col-0	35S-COLDAIR	0	0	0	1	no	MICRORNA156F	MIR156F	Aging	Negative	SD and LD	OverviewHormone pathwayAging pathwaySugar pathway
AT2G19425	Col-0	35S-COLDAIR	0	0	0	1	no	MICRORNA156G	MIR156G	Aging	Negative	SD and LD	OverviewHormone pathwayAging pathwaySugar pathway
AT5G55835	Col-0	35S-COLDAIR	0	0	0	1	no	MICRORNA156H	MIR156H	Aging	Negative	SD and LD	OverviewHormone pathwayAging pathwaySugar pathway
AT2G28056	Col-0	35S-COLDAIR	0.134015	0.0706992	-0.922626	0.537269	no	MICRORNA172A	MIR172A	Aging Photoperiodism, light perception and signaling	Positive	SD and LD	OverviewTemperature pathwayHormone pathwayAging pathwayPhotoperiod pathwayTime-course regulation of photoperiodic pathwaySugar pathwayMains targets of ABC(E)genesKinetics of ABC(E) genes expression
AT5G04275	Col-0	35S-COLDAIR	0	0	0	1	no	MICRORNA172B	MIR172B	Aging Photoperiodism, light perception and signaling	Positive	SD and LD	OverviewTemperature pathwayHormone pathwayAging pathwayPhotoperiod pathwayTime-course regulation of photoperiodic pathwaySugar pathwayMains targets of ABC(E)genesKinetics of ABC(E) genes expression
AT3G11435	Col-0	35S-COLDAIR	0	0	0	1	no	MICRORNA172C	MIR172C	Aging Photoperiodism, light perception and signaling	Positive	SD and LD	OverviewTemperature pathwayHormone pathwayAging pathwayPhotoperiod pathwayTime-course regulation of photoperiodic pathwaySugar pathwayMains targets of ABC(E)genesKinetics of ABC(E) genes expression
AT4G24680	Col-0	35S-COLDAIR	19.9804	20.0545	0.00534431	0.902077	no	MODIFIER OF SNC1	MOS1	General	Positive	LD [no data under SD]	General processes & autonomous pathway
AT4G37280	Col-0	35S-COLDAIR	23.1803	21.4532	-0.111709	0.225967	no	MORF RELATED GENE1	MRG1	General	Positive	LD only	Time-course regulation of photoperiodic pathwayGeneral processes & autonomous pathway
AT1G02740	Col-0	35S-COLDAIR	9.43852	9.11653	-0.0500772	0.707802	no	MORF RELATED GENE2	MRG2	General	Positive	LD only	Time-course regulation of photoperiodic pathwayGeneral processes & autonomous pathway
AT5G58230	Col-0	35S-COLDAIR	23.7565	25.4321	0.0983302	0.172575	no	MULTICOPY SUPRESSOR OF IRA1	MSI1	General	Positive	SD and LD	Photoperiod pathwayTime-course regulation of photoperiodic pathwayMains targets of ABC(E)genesFLC regulation through protein complexesGeneral processes & autonomous pathway
AT3G28910	Col-0	35S-COLDAIR	16.3737	17.2484	0.075078	0.394857	no	MYB DOMAIN PROTEIN 30	MYB30	General	Positive	SD and LD	General processes & autonomous pathway
AT5G18240	Col-0	35S-COLDAIR	8.1553	7.42432	-0.135479	0.458354	no	MYB-RELATED PROTEIN 1	MYR1	Photoperiodism, light perception and signaling	Negative	SD and LD	Photoperiod pathway
AT3G04030	Col-0	35S-COLDAIR	4.11871	3.43018	-0.263906	0.297326	no	MYB-RELATED PROTEIN 2	MYR2	Photoperiodism, light perception and signaling	Negative	SD and LD	Photoperiod pathway
AT5G64170	Col-0	35S-COLDAIR	48.5153	46.4342	-0.0632513	0.26428	no	NIGHT LIGHT-INDUCIBLE AND CLOCK-REGULATED 1	LNK1	Circadian Clock	Positive	LD only	Circadian clock overview
AT3G54500	Col-0	35S-COLDAIR	141.349	132.446	-0.0938585	0.00521303	no	NIGHT LIGHT-INDUCIBLE AND CLOCK-REGULATED 2	LNK2	Circadian Clock	Positive	LD only	Circadian clock overview
AT4G03090	Col-0	35S-COLDAIR	6.65034	6.86069	0.0449264	0.735663	no	NODULIN HOMEOBOX	AtNDX	General	Positive	LD [no data under SD]	VernalizationGeneral processes & autonomous pathway
AT5G12840	Col-0	35S-COLDAIR	22.8422	22.5139	-0.0208859	0.850822	no	NUCLEAR FACTOR Y SUBUNIT A1, HEME ACTIVATOR PROTEIN (YEAST) HOMOLOG 2A	NF-YA1, HAP2B	Photoperiodism, light perception and signaling	Negative	LD only	Photoperiod pathway
AT2G34720	Col-0	35S-COLDAIR	32.0868	27.9543	-0.198911	0.0318932	no	NUCLEAR FACTOR Y SUBUNIT A4	NF-YA4	Photoperiodism, light perception and signaling	Negative	LD only	Hormone pathwayPhotoperiod pathwayTime-course regulation of photoperiodic pathway
AT2G38880	Col-0	35S-COLDAIR	17.7222	17.7868	0.0052505	0.977267	no	NUCLEAR FACTOR Y, SUBUNIT B1, HEME ACTIVATOR PROTEIN (YEAST) HOMOLOG 3A	NF-YB1, HAP3A	Photoperiodism, light perception and signaling	Negative	LD only	Hormone pathwayPhotoperiod pathwayTime-course regulation of photoperiodic pathway
AT5G47640	Col-0	35S-COLDAIR	50.7564	46.6218	-0.122587	0.0725779	no	NUCLEAR FACTOR Y, SUBUNIT B2 , HEME ACTIVATOR PROTEIN (YEAST) HOMOLOG 3B	NF-YB2, HAP3B	Photoperiodism, light perception and signaling	Positive	LD only	Hormone pathwayPhotoperiod pathwayTime-course regulation of photoperiodic pathway
AT4G14540	Col-0	35S-COLDAIR	67.2677	58.0123	-0.213554	0.0242799	no	NUCLEAR FACTOR Y, SUBUNIT B3, HEME ACTIVATOR PROTEIN (YEAST) HOMOLOG 3C	NF-YB3, HAP3C	Photoperiodism, light perception and signaling	Positive	LD only	Hormone pathwayPhotoperiod pathwayTime-course regulation of photoperiodic pathway
AT1G54830	Col-0	35S-COLDAIR	26.7323	28.4281	0.088733	0.31332	no	NUCLEAR FACTOR Y, SUBUNIT C3	NF-YC3	Photoperiodism, light perception and signaling	Positive	LD only	Hormone pathwayPhotoperiod pathwayTime-course regulation of photoperiodic pathway
AT5G63470	Col-0	35S-COLDAIR	54.3031	54.9228	0.0163718	0.846538	no	NUCLEAR FACTOR Y, SUBUNIT C4	NF-YC4	Photoperiodism, light perception and signaling	Positive	LD only	Photoperiod pathway
AT1G08970	Col-0	35S-COLDAIR	43.4653	43.4769	0.000384513	0.996763	no	NUCLEAR FACTOR Y, SUBUNIT C9 , HEME ACTIVATOR PROTEIN (YEAST) HOMOLOG 5C	NF-YC9, HAP5C	Photoperiodism, light perception and signaling	Positive	LD only	Hormone pathwayPhotoperiod pathwayTime-course regulation of photoperiodic pathway
AT1G60220	Col-0	35S-COLDAIR	15.1539	15.6392	0.0454711	0.569548	no	OVERLY TOLERANT TO SALT 1, UB-LIKE PROTEASE 1D	OTS1, ULP1D	General	Negative	SD and LD	General processes & autonomous pathway
AT1G10570	Col-0	35S-COLDAIR	13.3121	13.3377	0.00276539	0.982118	no	OVERLY TOLERANT TO SALT 2	OTS2	General	Negative	SD and LD	General processes & autonomous pathway
AT5G51820	Col-0	35S-COLDAIR	56.7312	58.3596	0.0408268	0.304103	no	PHOSPHOGLUCOMUTASE	PGM1	Sugar	Positive	SD only	Sugar pathway
AT4G24620	Col-0	35S-COLDAIR	72.1842	73.2127	0.0204099	0.551056	no	PHOSPHOGLUCOSE ISOMERASE 1	PGI1	Sugar	Positive	SD only	Sugar pathway
AT3G12810	Col-0	35S-COLDAIR	8.49601	8.76912	0.0456474	0.403389	no	PHOTOPERIOD-INDEPENDENT EARLY FLOWERING 1	PIE1	General	Negative	SD and LD	FLC regulation through protein complexesGeneral processes & autonomous pathway
AT1G09570	Col-0	35S-COLDAIR	55.0311	68.7879	0.321908	0	yes	PHYTOCHROME A	PHYA	Photoperiodism, light perception and signaling	Positive	SD and LD	Photoperiod pathwayTime-course regulation of photoperiodic pathway
AT1G25540	Col-0	35S-COLDAIR	13.3296	14.8607	0.156868	0.0252676	no	PHYTOCHROME AND FLOWERING TIME 1, MEDIATOR25	PFT1, MED25	Photoperiodism, light perception and signaling	Positive	SD and LD	Photoperiod pathway
AT2G18790	Col-0	35S-COLDAIR	29.2107	32.53	0.155275	5.62e-05	yes	PHYTOCHROME B	PHYB	Photoperiodism, light perception and signaling	Negative	SD and LD	Photoperiod pathwayTime-course regulation of photoperiodic pathway
AT5G35840	Col-0	35S-COLDAIR	14.3953	13.8207	-0.0587708	0.32104	no	PHYTOCHROME C	PHYC	Photoperiodism, light perception and signaling	Negative	SD only	Photoperiod pathway
AT4G16250	Col-0	35S-COLDAIR	5.21977	5.5658	0.0926028	0.349854	no	PHYTOCHROME D	PHYD	Photoperiodism, light perception and signaling	Negative	LD [no data under SD]	Photoperiod pathway
AT4G18130	Col-0	35S-COLDAIR	14.9503	15.6456	0.0655799	0.253483	no	PHYTOCHROME E	PHYE	Photoperiodism, light perception and signaling	Negative	SD only	Photoperiod pathway
AT2G43010	Col-0	35S-COLDAIR	115.969	116.472	0.00623976	0.868554	no	PHYTOCHROME INTERACTING FACTOR 4	PIF4	Ambient temperature	Positive	SD only	OverviewTemperature pathwayHormone pathwayGibberellin metabolismCircadian clock overviewPhotoperiod pathway
AT1G72390	Col-0	35S-COLDAIR	11.945	12.8009	0.0998312	0.0791052	no	PHYTOCHROME-DEPENDENT LATE-FLOWERING	PHL	Photoperiodism, light perception and signaling	Positive	LD only	Photoperiod pathwayTime-course regulation of photoperiodic pathway
AT3G59060	Col-0	35S-COLDAIR	108.918	101.707	-0.098822	0.0215248	no	PHYTOCHROME-INTERACTING FACTOR 5, PHYTOCHROME INTERACTING FACTOR 3-LIKE 6	PIF5, PIL6	Ambient temperature	Positive	MD (12h light/ 12h dark) [no data under SD or LD]	Temperature pathway
AT3G22590	Col-0	35S-COLDAIR	13.6525	14.6059	0.0973866	0.342198	no	PLANT HOMOLOGOUS TO PARAFIBROMIN , CDC73	PHP, CDC73	Vernalization	Negative	SD and LD	FLC regulation through protein complexes
AT2G28830	Col-0	35S-COLDAIR	2.75243	2.58381	-0.09121	0.535241	no	PLANT U-BOX 12	PUB12	General	Positive	LD [no data under SD]	General processes & autonomous pathway
AT3G46510	Col-0	35S-COLDAIR	27.7884	27.3399	-0.0234796	0.655971	no	PLANT U-BOX 13	PUB13	General	Positive	LD only	General processes & autonomous pathway
AT1G80070	Col-0	35S-COLDAIR	48.4711	53.1424	0.132736	1.12e-09	yes	PRE-MRNA PROCESSING 8, ABNORMAL SUSPENSOR 2, EMBRYO DEFECTIVE 33	PRP8, SUS2, EMB33	General	Positive	LD [no data under SD]	General processes & autonomous pathway
AT5G49020	Col-0	35S-COLDAIR	13.8763	14.5896	0.0723256	0.472914	no	PROTEIN ARGININE METHYLTRANSFERASE 4A	PRMT4A	General	Positive	SD and LD	General processes & autonomous pathway
AT5G60100	Col-0	35S-COLDAIR	1.99583	2.59177	0.376945	0.199534	no	PSEUDO-RESPONSE REGULATOR 3	PRR3	Circadian Clock	Negative	LD only	Circadian clock overview
AT5G24470	Col-0	35S-COLDAIR	13.5634	18.4679	0.445302	2.29e-09	yes	PSEUDO-RESPONSE REGULATOR 5	PRR5	Circadian Clock	Positive	LD only	Circadian clock overview
AT5G02810	Col-0	35S-COLDAIR	76.515	78.8418	0.0432179	0.140207	no	PSEUDO-RESPONSE REGULATOR 7	PRR7	Circadian Clock	Positive	LD only	Circadian clock overview
AT2G46790	Col-0	35S-COLDAIR	17.7413	15.6604	-0.179998	0.105623	no	PSEUDO-RESPONSE REGULATOR 9	PRR9	Circadian Clock	Positive	SD and LD	Circadian clock overview
AT1G32230	Col-0	35S-COLDAIR	97.4648	95.2429	-0.0332702	0.371005	no	RADICAL-INDUCED CELL DEATH 1	RCD1	General	Negative	SD and LD	General processes & autonomous pathway
AT2G47700	Col-0	35S-COLDAIR	40.8137	44.8422	0.135802	0.0179976	no	RED AND FAR-RED INSENSITIVE 2	RFI2	Photoperiodism, light perception and signaling	Negative	SD and LD	Photoperiod pathway
AT3G18990	Col-0	35S-COLDAIR	22.2961	22.0656	-0.0149917	0.849515	no	REDUCED VERNALIZATION RESPONSE 1	VRN1	Vernalization	Positive	SD and LD	FLC regulation through protein complexes
AT4G16845	Col-0	35S-COLDAIR	15.487	16.2022	0.06513	0.455478	no	REDUCED VERNALIZATION RESPONSE 2	VRN2	Vernalization	Positive	SD and LD	FLC regulation through protein complexes
AT3G48430	Col-0	35S-COLDAIR	9.77892	10.9028	0.156952	0.01337	no	RELATIVE OF EARLY FLOWERING 6 , JUMONJI DOMAIN-CONTAINING PROTEIN 12	REF6, JMJ12	General	Positive	SD and LD	Time-course regulation of photoperiodic pathwayGeneral processes & autonomous pathway
AT2G01570	Col-0	35S-COLDAIR	60.048	66.1956	0.14062	0.000123558	yes	REPRESSOR OF GA1-3 1	RGA1	Hormones	Negative	SD only	Hormone pathwayGibberellin metabolismGibberellin receptorsAging pathwayPhotoperiod pathway
AT5G23730	Col-0	35S-COLDAIR	5.07638	6.07611	0.259349	0.121096	no	REPRESSOR OF UV-B PHOTOMORPHOGENESIS 2, EARLY FLOWERING BY OVEREXPRESSION 2	RUP2, EFO2	Photoperiodism, light perception and signaling	Positive	SD only	Photoperiod pathway
AT5G37260	Col-0	35S-COLDAIR	4.38694	4.14518	-0.0817808	0.734818	no	REVEILLE 2, CIRCADIAN 1	RVE2, CIR1	Circadian Clock	Negative	LD [no data under SD]
AT1G66350	Col-0	35S-COLDAIR	4.10517	4.6454	0.178363	0.260062	no	RGA-LIKE PROTEIN 1	RGL1	Hormones	Negative	LD [no data under SD]	Hormone pathwayGibberellin metabolismGibberellin receptorsAging pathwayPhotoperiod pathway
AT3G03450	Col-0	35S-COLDAIR	2.21831	2.84948	0.361236	0.0656239	no	RGA-LIKE PROTEIN 2	RGL2	Hormones	Negative	LD [no data under SD]	Hormone pathwayGibberellin metabolismGibberellin receptorsAging pathwayPhotoperiod pathway
AT5G17490	Col-0	35S-COLDAIR	4.02039	3.14124	-0.355998	0.0324552	no	RGA-LIKE PROTEIN 3	RGL3	Hormones	Negative	LD [no data under SD]	Hormone pathwayGibberellin metabolismGibberellin receptorsAging pathwayPhotoperiod pathway
AT1G06040	Col-0	35S-COLDAIR	235.718	219.807	-0.100827	0.000622324	yes	SALT TOLERANCE	STO	Photoperiodism, light perception and signaling	Positive	SD only	Photoperiod pathway
AT1G75060	Col-0	35S-COLDAIR	4.33001	4.20006	-0.0439629	0.856705	no	SAP30 FUNCTION-RELATED 1	AFR1	Photoperiodism, light perception and signaling	Negative	SD and LD	Time-course regulation of photoperiodic pathway
AT1G19330	Col-0	35S-COLDAIR	21.2083	19.7552	-0.102397	0.422632	no	SAP30 FUNCTION-RELATED 2	AFR2	Photoperiodism, light perception and signaling	Negative	SD and LD	Time-course regulation of photoperiodic pathway
AT3G54990	Col-0	35S-COLDAIR	2.0074	2.63531	0.392646	0.220498	no	SCHLAFMUTZE	SMZ	Aging Photoperiodism, light perception and signaling	Negative	SD and LD	Temperature pathwayHormone pathwayAging pathwayPhotoperiod pathwayTime-course regulation of photoperiodic pathwayVernalization
AT2G39250	Col-0	35S-COLDAIR	17.024	18.1199	0.0900052	0.373562	no	SCHNARCHZAPFEN	SNZ	Aging Photoperiodism, light perception and signaling	Negative	LD [no data under SD]	Temperature pathwayAging pathwayPhotoperiod pathwayTime-course regulation of photoperiodic pathway
AT5G59560	Col-0	35S-COLDAIR	10.2843	10.0888	-0.0276828	0.842322	no	SENSITIVITY TO RED LIGHT REDUCED 1	SRR1	Circadian Clock Photoperiodism, light perception and signaling	Negative	SD and LD	Circadian clock overviewPhotoperiod pathway
AT5G37055	Col-0	35S-COLDAIR	12.2179	11.5676	-0.0789084	0.694959	no	SERRATED LEAVES AND EARLY FLOWERING, ATSWC6	SEF, SWC6	General	Negative	SD and LD	FLC regulation through protein complexesGeneral processes & autonomous pathway
AT1G76710	Col-0	35S-COLDAIR	10.0982	10.4982	0.0560447	0.625347	no	SET DOMAIN GROUP 26, ASH1-RELATED PROTEIN 1	SDG26, ASHH1	General	Positive	SD and LD	General processes & autonomous pathway
AT2G44150	Col-0	35S-COLDAIR	15.9988	14.4731	-0.144588	0.10467	no	SET DOMAIN-CONTAINING PROTEIN 7, HISTONE-LYSINE N-METHYLTRANSFERASE ASHH3	SDG7, ASSH3	Vernalization	Negative	SD [no data under LD]	Vernalization
AT4G31120	Col-0	35S-COLDAIR	16.8357	16.8319	-0.000327106	0.99661	no	SHK1 BINDING PROTEIN 1 , PROTEIN ARGININE METHYLTRANSFERASE 5	SKB1, PRMT5	General	Positive	SD and LD	General processes & autonomous pathway
AT4G39100	Col-0	35S-COLDAIR	39.1841	39.1899	0.000213589	0.998136	no	SHORT LIFE1 , SHORT LIFE	SHL1, SHL	General	Negative	SD and LD	General processes & autonomous pathway
AT2G22540	Col-0	35S-COLDAIR	64.5814	54.5961	-0.242321	3.52e-07	yes	SHORT VEGETATIVE PHASE	SVP	Flowering time integrator	Negative	SD and LD	OverviewTemperature pathwayAging pathwayPhotoperiod pathwayMains targets of ABC(E)genesSpecification of flower mersitemsVernalization
AT2G35510	Col-0	35S-COLDAIR	22.358	23.7415	0.0866211	0.152786	no	SIMILAR TO RCD ONE 1	SRO1	General	Positive	SD only	General processes & autonomous pathway
AT2G46340	Col-0	35S-COLDAIR	35.8471	37.3991	0.061144	0.092147	no	SPA1-RELATED 1	SPA1	Photoperiodism, light perception and signaling	Negative	SD only	Photoperiod pathwayTime-course regulation of photoperiodic pathway
AT3G15354	Col-0	35S-COLDAIR	14.5266	13.3318	-0.123826	0.0596373	no	SPA1-RELATED 3	SPA3	Photoperiodism, light perception and signaling	Negative	SD only	Photoperiod pathway
AT1G53090	Col-0	35S-COLDAIR	8.02283	7.40512	-0.115589	0.337164	no	SPA1-RELATED 4	SPA4	Photoperiodism, light perception and signaling	Negative	SD only	Photoperiod pathway
AT4G10710	Col-0	35S-COLDAIR	25.867	26.8212	0.0522608	0.232875	no	SPT16	SPT16	General	Negative	SD and LD	FLC regulation through protein complexesGeneral processes & autonomous pathway
AT3G57920	Col-0	35S-COLDAIR	2.92378	1.72565	-0.760693	0.00437286	no	SQUAMOSA PROMOTER BINDING PROTEIN-LIKE 15	SPL15	Aging	Positive	SD [no data under LD]	Aging pathwayVernalization
AT2G33810	Col-0	35S-COLDAIR	15.2174	11.564	-0.396085	0.00453223	no	SQUAMOSA PROMOTER BINDING PROTEIN-LIKE 3	SPL3	Aging Photoperiodism, light perception and signaling Hormones	Positive	SD and LD	OverviewHormone pathwayAging pathwayPhotoperiod pathwaySugar pathway
AT1G53160	Col-0	35S-COLDAIR	5.16223	5.0863	-0.0213786	0.947945	no	SQUAMOSA PROMOTER BINDING PROTEIN-LIKE 4	SPL4	Aging Photoperiodism, light perception and signaling Hormones	Positive	LD [no data under SD]	OverviewHormone pathwayAging pathwayPhotoperiod pathwaySugar pathway
AT3G15270	Col-0	35S-COLDAIR	2.6595	2.74337	0.0447942	0.890804	no	SQUAMOSA PROMOTER BINDING PROTEIN-LIKE 5	SPL5	Aging Photoperiodism, light perception and signaling Hormones	Positive	LD [no data under SD]	OverviewHormone pathwayAging pathwayPhotoperiod pathwaySugar pathway
AT2G42200	Col-0	35S-COLDAIR	8.18666	6.53424	-0.325256	0.0190502	no	SQUAMOSA PROMOTER BINDING PROTEIN-LIKE 9	SPL9	Aging	Positive	SD (multiple mutant)	OverviewHormone pathwayAging pathwaySugar pathway
AT3G28730	Col-0	35S-COLDAIR	40.2343	38.9762	-0.0458317	0.328325	no	STRUCTURE SPECIFIC RECOGNITION PROTEIN 1, HIGH MOBILITY GROUP, NUCLEOSOME/CHROMATIN ASSEMBLY FACTOR D	SSRP1, HMG, NFD	General	Negative	SD and LD	FLC regulation through protein complexesGeneral processes & autonomous pathway
AT2G23740	Col-0	35S-COLDAIR	10.0429	10.5557	0.071839	0.292362	no	SU(VAR)3-9-RELATED PROTEIN 5	SUVR5	General	Positive	LD [no data under SD]	General processes & autonomous pathway
AT3G43190	Col-0	35S-COLDAIR	13.6167	16.1731	0.248218	0.000271613	yes	SUCROSE SYNTHASE 4	SUS4	Sugar	Positive	SD and LD	Sugar pathway
AT5G06170	Col-0	35S-COLDAIR	0	0	0	1	no	SUCROSE-PROTON SYMPORTER 9	SUC9	Sugar	Negative	SD only	Sugar pathway
AT1G30970	Col-0	35S-COLDAIR	21.838	22.5946	0.0491395	0.521822	no	SUPPRESSOR OF FRIGIDA4	SUF4	Vernalization	Negative	SD and LD	FLC regulation through protein complexes
AT2G45660	Col-0	35S-COLDAIR	61.3253	35.4904	-0.789055	0	yes	SUPPRESSOR OF OVEREXPRESSION OF CO 1 , AGAMOUS-LIKE 20	SOC1, AGL20	Flowering time integrator	Positive	SD and LD	OverviewTemperature pathwayHormone pathwayAging pathwayPhotoperiod pathwaySugar pathwayMains targets of ABC(E)genesSpecification of flower mersitemsVernalization
AT2G28550	Col-0	35S-COLDAIR	44.4698	49.981	0.168551	0.00198511	yes	TARGET OF EARLY ACTIVATION TAGGED 1 , RELATED TO AP2.7	TOE1, RAP2.7	Aging Photoperiodism, light perception and signaling	Negative	SD and LD	Temperature pathwayHormone pathwayAging pathwayPhotoperiod pathwayTime-course regulation of photoperiodic pathwayMains targets of ABC(E)genesVernalization
AT5G60120	Col-0	35S-COLDAIR	20.5941	22.7039	0.140711	0.11267	no	TARGET OF EARLY ACTIVATION TAGGED 2	TOE2	Aging Photoperiodism, light perception and signaling	Negative	LD [no data under SD]	Temperature pathwayAging pathwayPhotoperiod pathwayTime-course regulation of photoperiodic pathway
AT5G67180	Col-0	35S-COLDAIR	5.67843	5.15048	-0.140786	0.374526	no	TARGET OF EARLY ACTIVATION TAGGED 3	TOE3	Aging Photoperiodism, light perception and signaling	Negative	LD [no data under SD]	Aging pathwayPhotoperiod pathwayTime-course regulation of photoperiodic pathwayVernalization
AT1G25560	Col-0	35S-COLDAIR	74.0856	63.7965	-0.215716	7.05e-06	yes	TEMPRANILLO 1 , ETHYLENE RESPONSE DNA BINDING FACTOR 1	TEM1, EDF1	Photoperiodism, light perception and signaling	Negative	LD [no data under SD]	Hormone pathwayPhotoperiod pathwayTime-course regulation of photoperiodic pathway
AT1G68840	Col-0	35S-COLDAIR	127.513	123.917	-0.0412779	0.2562	no	TEMPRANILLO 2 , RELATED TO ABI3/VP1 2	TEM2, RAV2	Ambient temperature Photoperiodism, light perception and signaling	Negative	LD [no data under SD]	Temperature pathwayHormone pathwayPhotoperiod pathwayTime-course regulation of photoperiodic pathway
AT5G17690	Col-0	35S-COLDAIR	10.2121	11.5698	0.180082	0.0759104	no	TERMINAL FLOWER 2, LIKE HETEROCHROMATIN PROTEIN 1	TFL2, LHP1	General	Negative	SD and LD	Time-course regulation of photoperiodic pathwayMains targets of ABC(E)genesFLC regulation through protein complexesGeneral processes & autonomous pathway
AT5G03840	Col-0	35S-COLDAIR	1.42954	1.07082	-0.416837	0.493262	no	TERMINAL FLOWER1	TFL1	Flower development and meristem identity	Negative	SD and LD	Specification of flower mersitems
AT3G22380	Col-0	35S-COLDAIR	63.337	65.4572	0.0475033	0.0405157	no	TIME FOR COFFEE	TIC	Circadian Clock	Negative	LD only	Circadian clock overview
AT5G61380	Col-0	35S-COLDAIR	15.9515	18.2085	0.190922	0.00298069	yes	TIMING OF CAB EXPRESSION 1	TOC1	Circadian Clock	Negative	SD only	Circadian clock overview
AT1G15750	Col-0	35S-COLDAIR	41.0477	41.2763	0.00801197	0.861318	no	TOPLESS	TPL	Aging Photoperiodism, light perception and signaling	Negative	LD [no data under SD]	Aging pathwayPhotoperiod pathwayMains targets of ABC(E)genes
AT1G78580	Col-0	35S-COLDAIR	20.4213	21.9096	0.101488	0.053672	no	TREHALOSE-6-PHOSPHATE SYNTHASE 1	TPS1	Sugar	Positive	SD and LD	Aging pathwaySugar pathway
AT1G05830	Col-0	35S-COLDAIR	13.3587	13.5986	0.025671	0.679367	no	TRITHORAX-LIKE PROTEIN 2	ATX2	General	Negative	SD and LD	Time-course regulation of photoperiodic pathwayFLC regulation through protein complexesGeneral processes & autonomous pathway
AT4G20370	Col-0	35S-COLDAIR	0	0	0	1	no	TWIN SISTER OF FT	TSF	Flowering time integrator	Positive	LD only	OverviewTemperature pathwayHormone pathwayPhotoperiod pathway
AT1G14400	Col-0	35S-COLDAIR	124.532	114.567	-0.120317	0.00881919	no	UBIQUITIN CARRIER PROTEIN 1	UBC1	General	Negative	SD and LD	FLC regulation through protein complexesGeneral processes & autonomous pathway
AT2G02760	Col-0	35S-COLDAIR	132.474	135.861	0.0364309	0.414076	no	UBIQUITIN CARRIER PROTEIN 2	UBC2	General	Negative	SD and LD	FLC regulation through protein complexesGeneral processes & autonomous pathway
AT5G06600	Col-0	35S-COLDAIR	41.9215	41.5995	-0.0111227	0.793333	no	UBIQUITIN-SPECIFIC PROTEASE 12	UBP12	General	Negative	SD and LD	General processes & autonomous pathway
AT3G11910	Col-0	35S-COLDAIR	36.4055	35.4515	-0.0383103	0.38516	no	UBIQUITIN-SPECIFIC PROTEASE 13	UBP13	General	Negative	SD and LD	General processes & autonomous pathway
AT3G49600	Col-0	35S-COLDAIR	8.67872	9.54418	0.13714	0.062933	no	UBIQUITIN-SPECIFIC PROTEASE 26	UBP26	General	Negative	SD and LD	VernalizationGeneral processes & autonomous pathway
AT2G30140	Col-0	35S-COLDAIR	8.09706	9.37673	0.211687	0.127736	no	UDP-GLUCOSYL TRANSFERASE 87A2	UGT87A2	General	Positive	SD and LD	General processes & autonomous pathway
AT4G28190	Col-0	35S-COLDAIR	12.209	16.7747	0.458332	0.000102277	yes	ULTRAPETALA1	ULT1	Flower development and meristem identity	Positive	SD only	Mains targets of ABC(E)genes
AT1G57820	Col-0	35S-COLDAIR	16.7441	18.6065	0.152157	0.0418047	no	VARIANT IN METHYLATION 1, ORTHRUS 2	VIM1, ORTH2	General	Negative	SD and LD	General processes & autonomous pathway
AT1G66050	Col-0	35S-COLDAIR	1.46134	1.85756	0.34612	0.155355	no	VARIANT IN METHYLATION 2	VIM2	General	Negative	LD [no data under SD]	General processes & autonomous pathway
AT5G39550	Col-0	35S-COLDAIR	7.88434	9.4134	0.255727	0.0124424	no	VARIANT IN METHYLATION 3, ORTHRUS 1	VIM3, ORTH1	General	Negative	LD [no data under SD]	General processes & autonomous pathway
AT1G28520	Col-0	35S-COLDAIR	27.6853	28.9074	0.0623212	0.320625	no	VASCULAR PLANT ONE ZINC FINGER PROTEIN 1	VOZ1	Photoperiodism, light perception and signaling	Positive	LD only	Photoperiod pathway
AT2G42400	Col-0	35S-COLDAIR	14.6898	13.5711	-0.114279	0.195155	no	VASCULAR PLANT ONE ZINC FINGER PROTEIN 2	VOZ2	Photoperiodism, light perception and signaling	Positive	LD only	Photoperiod pathway
AT4G29830	Col-0	35S-COLDAIR	19.5823	19.9562	0.0272862	0.782555	no	VERNALIZATION INDEPENDENCE 3 , ARABIDOPSIS THALIANA HOMOLOG OF YEAST SKI8	VIP3, SKI8	General	Negative	SD and LD	FLC regulation through protein complexesGeneral processes & autonomous pathway
AT5G61150	Col-0	35S-COLDAIR	27.7763	27.6204	-0.00812036	0.905631	no	VERNALIZATION INDEPENDENCE 4	VIP4	General	Negative	SD and LD	FLC regulation through protein complexesGeneral processes & autonomous pathway
AT1G61040	Col-0	35S-COLDAIR	15.8959	15.9109	0.00135677	0.98494	no	VERNALIZATION INDEPENDENCE 5	VIP5	General	Negative	SD and LD	FLC regulation through protein complexesGeneral processes & autonomous pathway
AT5G57380	Col-0	35S-COLDAIR	0	0.010441	1.8e+307	0.301298	no	VERNALIZATION INSENSITIVE 3	VIN3	Vernalization	Positive	SD and LD	FLC regulation through protein complexesFLC regulation during a cold period
AT3G24440	Col-0	35S-COLDAIR	8.8265	9.51236	0.107961	0.301769	no	VIN3-LIKE 1, VERNALIZATION 5	VIL1, VRN5	Vernalization	Positive	SD only	FLC regulation through protein complexesFLC regulation during a cold period
AT4G30200	Col-0	35S-COLDAIR	40.6789	41.1368	0.0161483	0.782978	no	VIN3-LIKE 2, VERNALIZATION5/VIN3-LIKE 1	VIL2, VEL1	General Vernalization	Positive	SD only	FLC regulation through protein complexesFLC regulation during a cold periodGeneral processes & autonomous pathway
AT2G18880	Col-0	35S-COLDAIR	0.0114982	0.0110981	-0.0511029	0.989936	no	VIN3-LIKE 3 , VERNALIZATION5/VIN3-LIKE 2	VIL3, VEL2	Vernalization	Positive	SD [no data under LD]	FLC regulation through protein complexesFLC regulation during a cold period
AT4G26440	Col-0	35S-COLDAIR	0.0147585	0	-1.8e+307	0.312725	no	WRKY DNA-BINDING PROTEIN 34 , MICROSPORE-SPECIFIC PROMOTER 3	WRKY34, MSP3	Vernalization	Negative	LD [no data under SD]	Vernalization
AT4G11880	Col-0	35S-COLDAIR	2.83647	1.93836	-0.549262	0.085813	no	XAANTAL2, AGAMOUS-LIKE 14	XAL2, AGL14	Flower development and meristem identity	Positive	SD only	Specification of flower mersitems
AT5G57360	Col-0	35S-COLDAIR	24.2097	25.5338	0.0768242	0.192614	no	ZEITLUPE	ZTL	Circadian Clock Photoperiodism, light perception and signaling	Negative	SD only	Circadian clock overviewPhotoperiod pathway
