# Supplementary material for: Publisher Correction: Exogenously overexpressed intronic long noncoding RNAs activate host gene expression by affecting histone modification in Arabidopsis
Source: Sci Rep. 2020 Dec 23;10:22409. doi: 10.1038/s41598-020-79079-3 (PMC7758328; doi:10.1038/s41598-020-79079-3)
Supplement: Supplementary file 2 — Supplementary Data set 2. [file 41598_2020_79079_MOESM2_ESM.xlsx]

## Sheet: Sheet1
Data set 2. List of DNA oligonucleotides used in this study.
Primers for qRT-PCR
PP2A-F	TATCGGATGACGATTCTTCGTGCAG
PP2A-R	GCTTGGTCGACTATCGGAATGAGAG
FLC-RT-qPCR-F	GAA CAA AAG TAG CCG ACA AGT CAC
FLC-RT-qPCR-R	AAG GAT CTT GAC CAG GTT ATC GC
un-spliced-FLC-RT-qPCR-F	cgcaattttcatagcccttg
un-spliced-FLC-RT-qPCR-R	ctttgtaatcaaaggtggagagc
un-FLC-exon1/intron1-F	TTCTCCAAACGTCGCAACGGTCTC
un-FLC-exon1/intron1-R	TCACTCAAC AACATCGAGCAC
COLDAIR-qPCR-F	AGCCTTTTAGAACGTGGAACC
COLDAIR-qPCR-R	TCTTCCATAGAAGGAAGCGACT
endogenous-COLDAIR-specific-RT	tgataatgatgatgtggcggtaac
anti-CODLAIR transcript-RT	ctttgttaggatttgttcacccctagt
exo-COLDAIR-qPCR-F	ggaagctctgaatctctgatagaggt
exo-COLDAIR-qPCR-R	TCGGAGATTAGCTTTTGTTCGGATCC
exogenous-COLDAIR-specific-RT	TCGGAGATTAGCTTTTGTTCGGATCC
FLC-qPCR-Fw-LUC	gattacgtcgccagtcaagtaac
FLC-qRT-R(Dean)	TTTGTCCAGCAGGTGACATC
AG-RT-qPCR-F	CTT CTC TAG CCG TGG TCG TCT
AG-RT-qPCR-R	GCT GAT TAT TTG TTG ACG CAA TTT
AP1-RT-qPCR-F	GCT CTT GTT GTC TTC TCC CAT AAG
AP1-RT-qPCR-R	GCC TGT TAT ACT CCA TCG ACC A
AGL11-RT-qPCR-F	GAGCTTGACAATGAGAACATCTATCTAAG
AGL11-RT-qPCR-R	GATCAGAGTAAGAACCTCCATTACCAG
AGL24-RT-qPCR-F	CGG AAA GCT CTT CGA GTT CTC
AGL24-RT-qPCR-R	GCT GCT TGG TTT TGT CTT CGA CTT
FUL-RT-qPCR-F	TGG GTT CTA GAA CAT GCT AAG CTC
FUL-RT-qPCR-R	CGC AGA TAT GGA TTC GAA CAT AG
SEP1-RT-qPCR-F	CGG TTT GTT GAA GAA AGC TTA TG
SEP1-RT-qPCR-R	ATT TCT GGT ACC GAT CAA GTG TCT
SEP2-RT-qPCR-F	TCT GTT CTC TGC GAT GCT G
SEP2-RT-qPCR-R	TCT TTA GCA GGT TTG TTG TTG ACT
exogenous-fragment-specific-RT	GTGGTGGCTAGCGTTAACACTAG
in-AG-RT-F	ggcatagaagtatagcattggaattgC
in-AG-RT-R	gatgtctgaactctcaaccttctcg
in-AP1-RT-F	aaggtatcatagagatcggtacttgaT
in-AP1-RT-R	cacagaattagggttagctttatcatcaac
in-AGL11-RT-F	cagttgattcttgtctgtccttgag
in-AGL11-RT-R	aacatcaaacaacacttagaattgctc
in-AGL24-RT-F	tctgtatcgtgatggctacttctg
in-AGL24-RT-R	ctacacgtttcaacaaacaatccatct
in-FUL-RT-F	tatggaagcacgtgcactcagac
in-FUL-RT-R	gattcgagtttccctcctgactcg
in-SEP1-RT-F	acgcgtgtatatctgtgaaggCT
in-SEP1-RT-R	tcatacttgactttggagatctaaacct
in-SEP2-RT-F	caagtgattgaatttcgagatctgatc
in-SEP2-RT-R	tgtggtgcttaaatgtctgcatg
Primers for ChIP-PCR
FLC-1-F(-501)	ACTATGTAGGCACGACTTTGGTAAC
FLC-1-R(-381)	TGCAGAAAGAACCTCCACTCTAC
FLC-2-F(-158)	GCCCGACGAAGAAAAAGTAG
FLC-2-R(-56)	TCCTCAGGTTTGGGTTCAAG
FLC-3-F(393)	GGAAGAACAATGTCGTGAAGAA
FLC-3-R(547)	GCACGCATCAGATCGTATCA
FLC-4-F(817)	TTCCTATCTTTGCTGTGGACCT
FLC-4-R(997)	GAATCGCAATCGATAACCAGA
FLC-5-F(1306)	cccactcttgcagttacacacatag
FLC-5-R(1489)	caagatacaaaggttgtgtgattgtcg
FLC-6-F(3899)	CTTTTTCATGGGCAGGATCA
FLC-6-R(4088)	TGACATTTGATCCCACAAGC
FLC-7-F(5948)	CGTGTGAGAATTGCATCGAG
FLC-7-R(6066)	AAAAACGCGCAGAGAGAGAG
ACTIN-F(16)	GATATTCAGCCACTTGTCTGTG
ACTIN-R(100)	CTTACACATGTACAACAAAGAAGG
STM-exon-F	GCCCATCATGACATCACATC
STM-exon-R	GGGAACTACTTTGTTGGTGGTG
Primers for plant gene or RNA expression plasmids construction
1300-35S-COLDAIR-XbaI-F	GCTCTAGA CATTTATGACTTTGTTCCTATTCG
1300-35S-COLDAIR-BamHI-R	CGGGATCC TCCCTAACAATAGCAAATAGTGGA
1300-35S-COLDAIR-Pep1-XbaI-F	GCTCTAGA CATTTATGACTTTGTTCCTATTCG
1300-35S-COLDAIR-Pep1-BamHI-R	CGGGATCC atttcctagaggcaccaaagaaacaag
1300-35S-COLDAIR-Pep2-XbaI-F	GCTCTAGA CATTTATGACTTTGTTCCTATTCG
1300-35S-COLDAIR-Pep2-BamHI-R	CGGGATCC gtcaggtgtctcgacaattccaagg
1300-35S-COLDAIR-Pep3-XbaI-F	GCTCTAGA cccacaacacttgtcttcatgtaag
1300-35S-COLDAIR-Pep3-BamHI-R	CGGGATCC TCCCTAACAATAGCAAATAGTGGA
1300-35S-FLC-intron1-F	GCTCTAGA gtacgccttttccttacctgggttttc
1300-35S-FLC-intron1-R	CGGGATCC gttaggatcaaaactactagctaacccttg
1300-35S-FLC-intron1-Up-COLDAIR-F	GCTCTAGA gtacgccttttccttacctgggttttc
1300-35S-FLC-intron1-Up-COLDAIR-R	CGGGATCC gaacacaacgatgataagattaagggcg
1300-35S-FLC-intron1-Down-COLDAIR-F	GCTCTAGA ccactatttgctattgttagggaagtc
1300-35S-FLC-intron1-Down-COLDAIR-R	CGGGATCC gttaggatcaaaactactagctaacccttg
1300-35S-Up-COLDAIR-F	GCTCTAGA ctggcccgacgaagaaaaagtagatag
1300-35S-Up-COLDAIR-R	CGGGATCC gaacacaacgatgataagattaagggcg
1300-35S-Down-COLDAIR-F	GCTCTAGA ccactatttgctattgttagggaagtc
1300-35S-Down-COLDAIR-R	CGGGATCC GAAGATTGTCGGAGATTTGTCCAGCA
1300-35S-in-AG-XbaI-F	ACGGGGGACTCTAGA GCACTCATCGTCTTCTCTAGCCGT
1300-35S-in-AG-SpeI-R	AGCGTTAACACTAGT gatgtctgaactctcaaccttctcg
1300-35S-in-AGL11-XbaI-F	ACGGGGGACTCTAGActcacatgtagatctctgctagattctc
1300-35S-in-AGL11-SpeI-R	AGCGTTAACACTAGT aacatcaaacaacacttagaattgctc
1300-35S-in-AGL24-XbaI-F	ACGGGGGACTCTAGA CTTCGAGTTCTCCAGCTCAAGgta
1300-35S-in-AGL24-SpeI-R	AGCGTTAACACTAGT ctacacgtttcaacaaacaatccatct
1300-35S-in-AP1-XbaI-F	ACGGGGGACTCTAGA CTCCACTGATTCTTGgtaacttcaac
1300-35S-in-AP1-SpeI-R	AGCGTTAACACTAGT cacagaattagggttagctttatcatcaac
1300-35S-in-FUL-XbaI-F	ACGGGGGACTCTAGA gtacttctcgatctcgatcgtcgtc
1300-35S-in-FUL-SpeI-R	AGCGTTAACACTAGT CGTTCAAGTATCCTCTCCATGctag
1300-35S-in-SEP1-XbaI-F	ACGGGGGACTCTAGA CTCCTCAAAgtaaacaactctctcactc
1300-35S-in-SEP1-SpeI-R	AGCGTTAACACTAGT GATCAAGTGTCTTGAGCATGctga
1300-35S-in-SEP2-XbaI-F	ACGGGGGACTCTAGA TGCAGCACCTCCAAgtacttctc
1300-35S-in-SEP2-SpeI-R	AGCGTTAACACTAGT TCCAGTGTCTTGAGCATGctga
